# Supplementary material for: Observations on Anti-Predator Defense Behavior in Feral Horses in Venezuela
Source: Animals (Basel). 2026 Jun 12;16(12):1826. doi: 10.3390/ani16121826 (PMC13295745; doi:10.3390/ani16121826)
Supplement: Supplementary file 1 [file animals-16-01826-s001.zip]

Archive with 3 entries (3 files):
- Table S2. supporting data defence tactics.xlsx
- File S1. Stallions and bands.pdf
- Table S1. natal bands.pdf
