# Supplementary material for: Observations on Anti-Predator Defense Behavior in Feral Horses in Venezuela
Source: Animals (Basel). 2026 Jun 12;16(12):1826. doi: 10.3390/ani16121826 (PMC13295745; doi:10.3390/ani16121826)
Supplement: Supplementary file 1 [file animals-16-01826-s001.zip › Table S2. supporting data defence tactics.xlsx]

## Sheet: Hoja1
orientate	1	1	1, 4	2, 5	1, 6, 9, 14		1	3	1, 5	1		1, 4	1	1
alarm	2	2	2	3, 6	2, 7, 10, 15	1	2	1	2, 6	2	1	2, 5	2	2
stand stare	4	4		7		3, 5		4	7				3	3
turn away			5		4,11, 16				3					4
move away				1	5,12, 17							6		5	1
run away
run to band							3	2	4	3	2	3			2
run to pass danger										3	2
step towards danger	3	3	3	4	3, 8, 13	2, 4
retrieve
BAND:
bunch	✕	✓	✕	✓	✕	✓	✕	✕	✓	✓	✓	✓	✓	✕	✓
synchronise	✕	✓	✕	✓	✕		✕	✕	✓			✓	✓	✕	✓
parallel		✓		✓									✓
run to herd
run to pass danger
OTHER BANDS:
bunch
synchronise
stampede
piñas
no. Of events	2	11	3	1	1 mare	1	12	1	1	2	1	1	1	2	1
group	A	A	A	A	C	A	B	B	B	B	B	B	A	C	B
	A: investigation sequences
	B: run to band
	C: move away in walk or trot
	D: run away
								/

## Sheet: Hoja2
orientate	1,4,7,10,13,16,19	1.5	1,5,9,13,17	1, 5	1, 4		1, 6	2	1	1, 6	4		1		2	3	3	1, 5		orientate
alarm	2,5,8,11,14,17,20	2,6,10,14,18	2,6,10,14,18	2, 6	2.5	1	2.7	3	2	2	1	1	2		3	1, 4	1	2	1	alarm
stand stare	21						8		3	7	5	4					4			stand stare
turn away	15	3,7,11,15,19	3,7,11,15,19	3.7		2	3.9		4	3		5	3			6		6		turn away
move away	18	4,8,12,16	4,8,12,16	4	6	3	5.1	1, 4	5		3	2	4		1.4	2, 5		4		move away
run away										4							2	3, 7	2	run away
run to band					3		4				2	3								run to band
run to pass danger											2			1						run to pass danger
step towards danger	3,6,9,12																			step towards danger
retrieve						✓									✓		✓			retrieve
BAND:																				BAND:
bunch	✓	✓	✓	✓	✓	✓	✓	✓	✕	✓	✓	✓	✓	✓	✓	✓	✓	✓	✓	bunch
synchronise	✓	✓	✓	✓	✓	✓	✓	✓	✕	✓	✓	✓	✓	✓	✓	✓	✓	✓	✓	synchronise
parallel																		✓		parallel
run to herd																				run to herd
run to pass danger														✓			✓			run to pass danger
OTHER BANDS:																				OTHER BANDS:
bunch							✕		✕	✓			✓			✓	✓		✕	bunch
synchronise							✕		✕	✓			✓			✓	✓		✕	synchronise
stampede																				stampede
piñas																	1 band			piñas
no. Of events	1	1	1	1	1	1	1	1	1	4	1	1	3	2	1	1	1	1	1
	C	C	C	C	B	C	B	C	C	D	B	B	C	D	C	C	D	D	D
	vacillate	vacillate	vacillate																?ch
		A: investigation sequences
		B: run to band
		C: move away in walk or trot
		D: run away

## Sheet: Hoja3
orientate	1	1, 4			3	1
alarm	2	2, 5				2
stand stare					4
turn away	3					3
move away			2	2	2
run away	4	3, 6	1	1	1	4	1
run to band
run to pass danger
step towards danger
retrieve						✓
BAND:
bunch	✓	✓	✓	✓	✓	✓	✓
synchronise	✓	✓	✓	✓	✓	✓	✓
parallel
run to herd							✓
run to pass danger
OTHER BANDS:
bunch	✓	✓	✓	✓	✓	✓	✓
synchronise	✓	✓	✓	✓	✓		✕
stampede	✓	✓	✓	✓	✓	✓
piñas		✓		✓	✓	✓
no. Of events	1	1	4	2	2	1	1
	E	E	E	E	E	E	D
					1 band not	split into 2
		A: investigation sequences
		B: run to band
		C: move away in walk or trot
		D: run away
		E: stampede
